# Supplementary material for: Three new species of Inosperma (Agaricales, Inocybaceae) from Tropical Africa
Source: MycoKeys. 2021 Jan 28;77:97–116. doi: 10.3897/mycokeys.77.60084 (PMC7862217; doi:10.3897/mycokeys.77.60084)
Supplement: XML Treatment for Inosperma africanum [file mycokeys.77.60084-treatment1.xml]

<!DOCTYPE tp:taxon-treatment
  PUBLIC "-//TaxonX//DTD Taxonomic Treatment Publishing DTD v0 20100105//EN" "tax-treatment-NSO.dtd">
<tp:taxon-treatment xmlns:tp="http://www.plazi.org/taxpub"><tp:treatment-meta><kwd-group><label>Taxon classification</label><kwd><named-content xmlns:xlink="http://www.w3.org/1999/xlink" content-type="kingdom">Fungi</named-content></kwd><kwd><named-content xmlns:xlink="http://www.w3.org/1999/xlink" content-type="order">Agaricales</named-content></kwd><kwd><named-content xmlns:xlink="http://www.w3.org/1999/xlink" content-type="family">Inocybaceae</named-content></kwd></kwd-group><mixed-citation publication-type="journal"><person-group><name><surname>Aïgnon</surname><given-names>Hyppolite L.</given-names></name><name><surname>Jabeen</surname><given-names>Sana</given-names></name><name><surname>Naseer</surname><given-names>Arooj</given-names></name><name><surname>Yorou</surname><given-names>Nourou S.</given-names></name><name><surname>Ryberg</surname><given-names>Martin</given-names></name></person-group><article-title>Three new species of <italic><tp:taxon-name><tp:taxon-name-part taxon-name-part-type="genus" reg="Inosperma">Inosperma</tp:taxon-name-part></tp:taxon-name></italic> (<tp:taxon-name><tp:taxon-name-part taxon-name-part-type="genus" reg="Agaricales">Agaricales</tp:taxon-name-part></tp:taxon-name>, <tp:taxon-name><tp:taxon-name-part taxon-name-part-type="genus" reg="Inocybaceae">Inocybaceae</tp:taxon-name-part></tp:taxon-name>) from Tropical Africa</article-title><source>MycoKeys</source><day>28</day><month>1</month><year>2021</year><volume>77</volume><fpage>97</fpage><lpage>116</lpage><pub-id pub-id-type="doi">10.3897/mycokeys.77.60084</pub-id></mixed-citation></tp:treatment-meta><tp:nomenclature><label>1.</label><tp:taxon-name><object-id xmlns:xlink="http://www.w3.org/1999/xlink" content-type="arpha" xlink:type="simple">DD5D33D0-4E7C-5512-8885-7B3A787BF651</object-id>
              <tp:taxon-name-part taxon-name-part-type="genus" reg="Inosperma">Inosperma</tp:taxon-name-part>
              <tp:taxon-name-part taxon-name-part-type="species" reg="africanum">africanum</tp:taxon-name-part>
              <object-id xmlns:xlink="http://www.w3.org/1999/xlink" content-type="mycobank" xlink:type="simple">836199</object-id>
            </tp:taxon-name><tp:taxon-authority>Aïgnon, Yorou &amp; Ryberg</tp:taxon-authority><tp:taxon-status xmlns:xlink="http://www.w3.org/1999/xlink" xlink:type="simple">sp. nov.</tp:taxon-status><xref ref-type="fig" rid="F2">Figs 2a</xref><xref ref-type="fig" rid="F3">, 3</xref></tp:nomenclature><tp:treatment-sec sec-type="diagnosis" id="SECID0E3UAI"><title>Diagnosis.</title><p><italic><tp:taxon-name><tp:taxon-name-part taxon-name-part-type="genus" reg="Inosperma">Inosperma</tp:taxon-name-part> <tp:taxon-name-part taxon-name-part-type="species" reg="africanum">africanum</tp:taxon-name-part></tp:taxon-name></italic> is distinct from all species of <italic><tp:taxon-name><tp:taxon-name-part taxon-name-part-type="genus" reg="Inosperma">Inosperma</tp:taxon-name-part></tp:taxon-name></italic> and truly outstanding by its vinaceous to red colouration.</p></tp:treatment-sec><tp:treatment-sec sec-type="material" id="SECID0EUVAI"><title>Type.</title><p><bold><italic>Holotype</italic>.</bold> Benin, Collines Region, Kilibo: <named-content xmlns:xlink="http://www.w3.org/1999/xlink" content-type="dwc:verbatimCoordinates" xlink:type="simple"><named-content content-type="geo-json" specific-use="{&#34;type&#34;:&#34;Point&#34;,&#34;coordinates&#34;:[2.673667,8.545667]}" id="NCID0ECWAI" xlink:type="simple">8°32.74'N, 2°40.42'E</named-content></named-content>, on soil in Forest Reserve of Toui-Kilibo in Woodland dominated by <italic><tp:taxon-name><tp:taxon-name-part taxon-name-part-type="genus" reg="Isoberlina">Isoberlina</tp:taxon-name-part> <tp:taxon-name-part taxon-name-part-type="species" reg="doka">doka</tp:taxon-name-part></tp:taxon-name></italic> and <italic><tp:taxon-name><tp:taxon-name-part taxon-name-part-type="genus" reg="Inosperma">I.</tp:taxon-name-part> <tp:taxon-name-part taxon-name-part-type="species" reg="tomentosa">tomentosa</tp:taxon-name-part></tp:taxon-name></italic>, 11 August 2017, leg. AIGNON L.H, Voucher (HLA0383) GenBank accession: <abbrev xmlns:xlink="http://www.w3.org/1999/xlink" xlink:title="internal transcribed spacer" id="ABBRID0E4WAI" xlink:type="simple">ITS</abbrev> (<ext-link xmlns:xlink="http://www.w3.org/1999/xlink" ext-link-type="gen" xlink:href="MN096193" xlink:type="simple">MN096193</ext-link>); LSU (<ext-link xmlns:xlink="http://www.w3.org/1999/xlink" ext-link-type="gen" xlink:href="MN097885" xlink:type="simple">MN097885</ext-link>) and <abbrev xmlns:xlink="http://www.w3.org/1999/xlink" xlink:title="DNA-directed RNA polymerase II subunit" id="ABBRID0ELXAI" xlink:type="simple">RPB2</abbrev> (<ext-link xmlns:xlink="http://www.w3.org/1999/xlink" ext-link-type="gen" xlink:href="MT770739" xlink:type="simple">MT770739</ext-link>).</p></tp:treatment-sec><tp:treatment-sec sec-type="description" id="SECID0EUXAI"><title>Description.</title><p>Pileus 8.5–15 mm diam., convex to plane, uniform, surface fibrillose, vinaceous to red (8F8), surface rimose, dry. Lamellae moderately close, subventricose, narrowly attached, 0.5–1 mm deep; vinaceous, sometimes light pinkish (8F8), edges fimbriate, vinaceous (8B8). Stipe 15–23 × 0.5–1 mm, cylindrical, central, fibrillose, swollen, bulbous at the base, veil none with the lower two thirds pinkish-white (8A3) and the upper third light vinaceous (8A5). Odour and taste not distinctive. Basidiospores (6.2) 8–10 (10.3) × (3.8) 4–6.8 (7) μm, avl × avw = 8.3 × 5.3 μm, Q = (1.2) 1.1–2.1 (2.2), avQ = 1.6, smooth, (sub) globose to cylindrical, sometimes ellipsoid. Basidia 18–47 × 7–10 μm, clavate, 3–4 sterigmate, hyaline. Cheilocystidia 22–54 × 8–12 μm, cylindrical to clavate, thin-walled, hyaline. Pleurocystidia absent. Pileipellis a cutis with cylindrical, smooth, thin-walled hyphae, 6–20 μm diam., negative reaction of pileus surface in <abbrev xmlns:xlink="http://www.w3.org/1999/xlink" xlink:title="potassium hydroxide" id="ABBRID0E1XAI" xlink:type="simple">KOH</abbrev>. Stipitipellis a cutis radially arranged, hyphae 5–13 μm diam., parallel, sometimes septate, filamentous. Caulocystidia 22–63 × 8–13 μm, fusiform sometimes utriform, observed on the upper third of the stipe. Clamp connections present.</p></tp:treatment-sec><tp:treatment-sec sec-type="distribution" id="SECID0E5XAI"><title>Distribution.</title><p>Currently known from Benin, Burkina Faso, Guinea, Ivory Coast, Togo.</p></tp:treatment-sec><tp:treatment-sec sec-type="ecology" id="SECID0EDYAI"><title>Ecology.</title><p>Scattered in Tropical Woodlands dominated by <italic><tp:taxon-name><tp:taxon-name-part taxon-name-part-type="genus" reg="Isoberlinia">Isoberlinia</tp:taxon-name-part> <tp:taxon-name-part taxon-name-part-type="species" reg="doka">doka</tp:taxon-name-part></tp:taxon-name></italic> and <italic><tp:taxon-name><tp:taxon-name-part taxon-name-part-type="genus" reg="Inosperma">I.</tp:taxon-name-part> <tp:taxon-name-part taxon-name-part-type="species" reg="tomentosa">tomentosa</tp:taxon-name-part></tp:taxon-name></italic> or gallery forests dominated by <italic><tp:taxon-name><tp:taxon-name-part taxon-name-part-type="genus" reg="Berlina">Berlina</tp:taxon-name-part> <tp:taxon-name-part taxon-name-part-type="species" reg="grandiflora">grandiflora</tp:taxon-name-part></tp:taxon-name></italic>.</p></tp:treatment-sec><tp:treatment-sec sec-type="etymology" id="SECID0EKZAI"><title>Etymology.</title><p><italic><tp:taxon-name><tp:taxon-name-part taxon-name-part-type="genus" reg="Inosperma"/><tp:taxon-name-part taxon-name-part-type="species" reg="africanum">africanum</tp:taxon-name-part></tp:taxon-name></italic>, referring to the distribution in Africa.</p></tp:treatment-sec><tp:treatment-sec sec-type="material" id="SECID0E1ZAI"><title>Additional specimens examined.</title><p>Benin, Borgou Province, N’dali Region: <named-content xmlns:xlink="http://www.w3.org/1999/xlink" content-type="dwc:verbatimCoordinates" xlink:type="simple"><named-content content-type="geo-json" specific-use="{&#34;type&#34;:&#34;Point&#34;,&#34;coordinates&#34;:[2.673667,8.545667]}" id="NCID0ED1AI" xlink:type="simple">8°32.74'N, 2°40.42'E</named-content></named-content>, on soil in Woodland dominated by <italic><tp:taxon-name><tp:taxon-name-part taxon-name-part-type="genus" reg="Isoberlina">Isoberlina</tp:taxon-name-part> <tp:taxon-name-part taxon-name-part-type="species" reg="doka">doka</tp:taxon-name-part></tp:taxon-name></italic>, 30 August 2017 in Forest Reserve of N’dali, Leg. Aïgnon HL., Voucher (HLA0461) GenBank accession: <abbrev xmlns:xlink="http://www.w3.org/1999/xlink" xlink:title="internal transcribed spacer" id="ABBRID0ET1AI" xlink:type="simple">ITS</abbrev> (<ext-link xmlns:xlink="http://www.w3.org/1999/xlink" ext-link-type="gen" xlink:href="MT534297" xlink:type="simple">MT534297</ext-link>) and LSU (<ext-link xmlns:xlink="http://www.w3.org/1999/xlink" ext-link-type="gen" xlink:href="MT560732" xlink:type="simple">MT560732</ext-link>). Benin, Borgou Province, Tchaorou Region: <named-content xmlns:xlink="http://www.w3.org/1999/xlink" content-type="dwc:verbatimCoordinates" xlink:type="simple"><named-content content-type="geo-json" specific-use="{&#34;type&#34;:&#34;Point&#34;,&#34;coordinates&#34;:[2.723000,9.254667]}" id="NCID0EE2AI" xlink:type="simple">9°15.28'N, 2°43.38'E</named-content></named-content>, on soil in forest of Okpara in woodland dominated by <italic><tp:taxon-name><tp:taxon-name-part taxon-name-part-type="genus" reg="Inosperma">I.</tp:taxon-name-part> <tp:taxon-name-part taxon-name-part-type="species" reg="doka">doka</tp:taxon-name-part></tp:taxon-name></italic>, 7 June 2017, leg. Aïgnon HL., Voucher (HLA0353) GenBank accession: <abbrev xmlns:xlink="http://www.w3.org/1999/xlink" xlink:title="internal transcribed spacer" id="ABBRID0EU2AI" xlink:type="simple">ITS</abbrev> (<ext-link xmlns:xlink="http://www.w3.org/1999/xlink" ext-link-type="gen" xlink:href="MT534299" xlink:type="simple">MT534299</ext-link>). Benin, Borgou Province, N’dali Region: <named-content xmlns:xlink="http://www.w3.org/1999/xlink" content-type="dwc:verbatimCoordinates" xlink:type="simple"><named-content content-type="geo-json" specific-use="{&#34;type&#34;:&#34;Point&#34;,&#34;coordinates&#34;:[2.332167,8.762167]}" id="NCID0EA3AI" xlink:type="simple">8°45.73'N, 2°19.93'E</named-content></named-content>, on soil in Woodland dominated by <italic><tp:taxon-name><tp:taxon-name-part taxon-name-part-type="genus" reg="Isoberlina">Isoberlina</tp:taxon-name-part> <tp:taxon-name-part taxon-name-part-type="species" reg="doka">doka</tp:taxon-name-part></tp:taxon-name></italic>, 8 July 2013, leg. Ryberg M., Voucher (MR00361). Benin, Province, Boukoumbe, North Region: <named-content xmlns:xlink="http://www.w3.org/1999/xlink" content-type="dwc:verbatimCoordinates" xlink:type="simple"><named-content content-type="geo-json" specific-use="{&#34;type&#34;:&#34;Point&#34;,&#34;coordinates&#34;:[1.116667,10.240833]}" id="NCID0ET3AI" xlink:type="simple">10°14.45'N, 1°7.00'E</named-content></named-content>, on soil in Woodland dominated by <italic><tp:taxon-name><tp:taxon-name-part taxon-name-part-type="genus" reg="Isoberlina">Isoberlina</tp:taxon-name-part> <tp:taxon-name-part taxon-name-part-type="species" reg="doka">doka</tp:taxon-name-part></tp:taxon-name></italic>, 25 July 2020 in Koussoukouangou waterfall, Leg. Aïgnon HL., Voucher (HLA0736). Burkina Faso, Kenedougou Province, Toussiambandougou Region: <named-content xmlns:xlink="http://www.w3.org/1999/xlink" content-type="dwc:verbatimCoordinates" xlink:type="simple"><named-content content-type="geo-json" specific-use="{&#34;type&#34;:&#34;Point&#34;,&#34;coordinates&#34;:[-4.863833,10.931000]}" id="NCID0EG4AI" xlink:type="simple">10°55.86'N, 4°51.83'W</named-content></named-content>, on soil in gallery forest dominated by <italic><tp:taxon-name><tp:taxon-name-part taxon-name-part-type="genus" reg="Berlina">Berlina</tp:taxon-name-part> <tp:taxon-name-part taxon-name-part-type="species" reg="grandiflora">grandiflora</tp:taxon-name-part></tp:taxon-name></italic>, 27 June 2018, leg. Aïgnon HL., Voucher (HLA0353). Ivory Coast, Kekrekouakoukro Province, Bouake, Gbeke Region: <named-content xmlns:xlink="http://www.w3.org/1999/xlink" content-type="dwc:verbatimCoordinates" xlink:type="simple"><named-content content-type="geo-json" specific-use="{&#34;type&#34;:&#34;Point&#34;,&#34;coordinates&#34;:[-4.908000,7.675333]}" id="NCID0EZ4AI" xlink:type="simple">7°40.52'N, 4°54.48'W</named-content></named-content>, on soil in Woodland dominated by <italic><tp:taxon-name><tp:taxon-name-part taxon-name-part-type="genus" reg="Berlina">B.</tp:taxon-name-part> <tp:taxon-name-part taxon-name-part-type="species" reg="grandiflora">grandiflora</tp:taxon-name-part></tp:taxon-name></italic>, 11 July 2018, leg. Aïgnon HL., Voucher (HLA0562). Guinea, Faranah Province, Upper Guinea Region, National Park of Haut Niger: <named-content xmlns:xlink="http://www.w3.org/1999/xlink" content-type="dwc:verbatimCoordinates" xlink:type="simple"><named-content content-type="geo-json" specific-use="{&#34;type&#34;:&#34;Point&#34;,&#34;coordinates&#34;:[-9.961333,10.512667]}" id="NCID0EM5AI" xlink:type="simple">10°30.76'N, 9°57.68'W</named-content></named-content>, on soil in Woodland dominated by <italic><tp:taxon-name><tp:taxon-name-part taxon-name-part-type="genus" reg="Berlina">B.</tp:taxon-name-part> <tp:taxon-name-part taxon-name-part-type="species" reg="grandiflora">grandiflora</tp:taxon-name-part></tp:taxon-name></italic>, 4 July 2018, leg. Aïgnon HL., Voucher (HLA0532). Togo, Central Region, Prefecture of Assoli, on the road between Bafilo and Aledjo: <named-content xmlns:xlink="http://www.w3.org/1999/xlink" content-type="dwc:verbatimCoordinates" xlink:type="simple"><named-content content-type="geo-json" specific-use="{&#34;type&#34;:&#34;Point&#34;,&#34;coordinates&#34;:[1.240667,9.339667]}" id="NCID0E65AI" xlink:type="simple">09°20.38'N, 1°14.44'E</named-content></named-content> in Woodlands dominated by <italic><tp:taxon-name><tp:taxon-name-part taxon-name-part-type="genus" reg="Inosperma">I.</tp:taxon-name-part> <tp:taxon-name-part taxon-name-part-type="species" reg="tomentosa">tomentosa</tp:taxon-name-part></tp:taxon-name></italic>, 7 August 2013, leg. Martin Ryberg, Voucher (MR00387) GenBank accession: <abbrev xmlns:xlink="http://www.w3.org/1999/xlink" xlink:title="internal transcribed spacer" id="ABBRID0EP6AI" xlink:type="simple">ITS</abbrev> (<ext-link xmlns:xlink="http://www.w3.org/1999/xlink" ext-link-type="gen" xlink:href="MN096189" xlink:type="simple">MN096189</ext-link>); LSU (<ext-link xmlns:xlink="http://www.w3.org/1999/xlink" ext-link-type="gen" xlink:href="MN097881" xlink:type="simple">MN097881</ext-link>), <abbrev xmlns:xlink="http://www.w3.org/1999/xlink" xlink:title="DNA-directed RNA polymerase II subunit" id="ABBRID0E46AI" xlink:type="simple">RPB2</abbrev> (<ext-link xmlns:xlink="http://www.w3.org/1999/xlink" ext-link-type="gen" xlink:href="MT770739" xlink:type="simple">MT770739</ext-link>).</p></tp:treatment-sec><tp:treatment-sec sec-type="notes" id="SECID0EGABI"><title>Notes.</title><p><italic><tp:taxon-name><tp:taxon-name-part taxon-name-part-type="genus" reg="Inosperma">Inosperma</tp:taxon-name-part> <tp:taxon-name-part taxon-name-part-type="species" reg="africanum">africanum</tp:taxon-name-part></tp:taxon-name></italic> is nested in <italic><tp:taxon-name><tp:taxon-name-part taxon-name-part-type="genus" reg="Inosperma">Inosperma</tp:taxon-name-part></tp:taxon-name></italic> and indicated as sister to the rest of the genus in our phylogenetic analyses and is very distinct by its small size and a vinaceous to red pileus. It has a wide distribution in West Africa.</p></tp:treatment-sec><tp:treatment-sec><!--Section generated to contain objects referenced in tp:taxon-treatment.--><fig id="F2" position="float" orientation="portrait"><object-id xmlns:xlink="http://www.w3.org/1999/xlink" content-type="doi" xlink:type="simple">10.3897/mycokeys.77.60084.figure2</object-id><object-id xmlns:xlink="http://www.w3.org/1999/xlink" content-type="arpha" xlink:type="simple">4683E7BD-C15D-51BB-8619-E63E1F6CA615</object-id><label>Figure 2.</label><caption><p>Macromorphology of: <bold>A</bold><italic><tp:taxon-name><tp:taxon-name-part taxon-name-part-type="genus" reg="Inosperma">Inosperma</tp:taxon-name-part> <tp:taxon-name-part taxon-name-part-type="species" reg="africanum">africanum</tp:taxon-name-part></tp:taxon-name></italic> (HLA0383) <bold>B</bold><italic><tp:taxon-name><tp:taxon-name-part taxon-name-part-type="genus" reg="Inosperma">Inosperma</tp:taxon-name-part> <tp:taxon-name-part taxon-name-part-type="species" reg="bulbomarginatum">bulbomarginatum</tp:taxon-name-part></tp:taxon-name></italic> (MR00357) <bold>C, D</bold><italic><tp:taxon-name><tp:taxon-name-part taxon-name-part-type="genus" reg="Inosperma">Inosperma</tp:taxon-name-part> <tp:taxon-name-part taxon-name-part-type="species" reg="flavobrunneum">flavobrunneum</tp:taxon-name-part></tp:taxon-name></italic> (HLA0367). Scale bar: 1 cm.</p></caption><graphic xmlns:xlink="http://www.w3.org/1999/xlink" xlink:href="mycokeys-77-097-g002.jpg" position="float" orientation="portrait" xlink:type="simple" id="oo_502364.jpg"><uri content-type="original_file" xlink:type="simple">https://binary.pensoft.net/fig/502364</uri></graphic></fig><fig id="F3" position="float" orientation="portrait"><object-id xmlns:xlink="http://www.w3.org/1999/xlink" content-type="doi" xlink:type="simple">10.3897/mycokeys.77.60084.figure3</object-id><object-id xmlns:xlink="http://www.w3.org/1999/xlink" content-type="arpha" xlink:type="simple">78C94847-AC61-5BB8-B11B-A0F42E7B9795</object-id><label>Figure 3.</label><caption><p>Microscopic structures of <italic><tp:taxon-name><tp:taxon-name-part taxon-name-part-type="genus" reg="Inosperma">Inosperma</tp:taxon-name-part> <tp:taxon-name-part taxon-name-part-type="species" reg="africanum">africanum</tp:taxon-name-part></tp:taxon-name></italic> (HLA0383) <bold>A</bold> basidiospores <bold>B</bold> basidia <bold>C</bold> cheilocystidia <bold>D</bold> caulocystidia <bold>E</bold> pileipellis <bold>F</bold> stipitipellis. Scale bars: 3 μm (<bold>A</bold>); 5 μm (<bold>B</bold>); 10 μm (<bold>C–F</bold>).</p></caption><graphic xmlns:xlink="http://www.w3.org/1999/xlink" xlink:href="mycokeys-77-097-g003.jpg" position="float" orientation="portrait" xlink:type="simple" id="oo_502365.jpg"><uri content-type="original_file" xlink:type="simple">https://binary.pensoft.net/fig/502365</uri></graphic></fig></tp:treatment-sec></tp:taxon-treatment>
