# Supplementary material for: Three new species of Inosperma (Agaricales, Inocybaceae) from Tropical Africa
Source: MycoKeys. 2021 Jan 28;77:97–116. doi: 10.3897/mycokeys.77.60084 (PMC7862217; doi:10.3897/mycokeys.77.60084)
Supplement: XML Treatment for Inosperma bulbomarginatum [file mycokeys.77.60084-treatment2.xml]

<!DOCTYPE tp:taxon-treatment
  PUBLIC "-//TaxonX//DTD Taxonomic Treatment Publishing DTD v0 20100105//EN" "tax-treatment-NSO.dtd">
<tp:taxon-treatment xmlns:tp="http://www.plazi.org/taxpub"><tp:treatment-meta><kwd-group><label>Taxon classification</label><kwd><named-content xmlns:xlink="http://www.w3.org/1999/xlink" content-type="kingdom">Fungi</named-content></kwd><kwd><named-content xmlns:xlink="http://www.w3.org/1999/xlink" content-type="order">Agaricales</named-content></kwd><kwd><named-content xmlns:xlink="http://www.w3.org/1999/xlink" content-type="family">Inocybaceae</named-content></kwd></kwd-group><mixed-citation publication-type="journal"><person-group><name><surname>Aïgnon</surname><given-names>Hyppolite L.</given-names></name><name><surname>Jabeen</surname><given-names>Sana</given-names></name><name><surname>Naseer</surname><given-names>Arooj</given-names></name><name><surname>Yorou</surname><given-names>Nourou S.</given-names></name><name><surname>Ryberg</surname><given-names>Martin</given-names></name></person-group><article-title>Three new species of <italic><tp:taxon-name><tp:taxon-name-part taxon-name-part-type="genus" reg="Inosperma">Inosperma</tp:taxon-name-part></tp:taxon-name></italic> (<tp:taxon-name><tp:taxon-name-part taxon-name-part-type="genus" reg="Agaricales">Agaricales</tp:taxon-name-part></tp:taxon-name>, <tp:taxon-name><tp:taxon-name-part taxon-name-part-type="genus" reg="Inocybaceae">Inocybaceae</tp:taxon-name-part></tp:taxon-name>) from Tropical Africa</article-title><source>MycoKeys</source><day>28</day><month>1</month><year>2021</year><volume>77</volume><fpage>97</fpage><lpage>116</lpage><pub-id pub-id-type="doi">10.3897/mycokeys.77.60084</pub-id></mixed-citation></tp:treatment-meta><tp:nomenclature><label>2.</label><tp:taxon-name><object-id xmlns:xlink="http://www.w3.org/1999/xlink" content-type="arpha" xlink:type="simple">FC84E953-A7CF-5FF5-88C3-C078EAEFFD17</object-id>
              <tp:taxon-name-part taxon-name-part-type="genus" reg="Inosperma">Inosperma</tp:taxon-name-part>
              <tp:taxon-name-part taxon-name-part-type="species" reg="bulbomarginatum">bulbomarginatum</tp:taxon-name-part>
              <object-id xmlns:xlink="http://www.w3.org/1999/xlink" content-type="mycobank" xlink:type="simple">836198</object-id>
            </tp:taxon-name><tp:taxon-authority>Aïgnon, Yorou &amp; Ryberg</tp:taxon-authority><tp:taxon-status xmlns:xlink="http://www.w3.org/1999/xlink" xlink:type="simple">sp. nov.</tp:taxon-status><xref ref-type="fig" rid="F2">Figs 2b</xref><xref ref-type="fig" rid="F4">, 4</xref></tp:nomenclature><tp:treatment-sec sec-type="diagnosis" id="SECID0EQCBI"><title>Diagnosis.</title><p><italic><tp:taxon-name><tp:taxon-name-part taxon-name-part-type="genus" reg="Inosperma">Inosperma</tp:taxon-name-part> <tp:taxon-name-part taxon-name-part-type="species" reg="bulbomarginatum">bulbomarginatum</tp:taxon-name-part></tp:taxon-name></italic> differs from <italic><tp:taxon-name><tp:taxon-name-part taxon-name-part-type="genus" reg="Inosperma">I.</tp:taxon-name-part> <tp:taxon-name-part taxon-name-part-type="species" reg="flavobrunneum">flavobrunneum</tp:taxon-name-part></tp:taxon-name></italic> by the smaller size of its basidiomata and larger basidiospores. It is phylogenetically distinct from all other undescribed African <italic><tp:taxon-name><tp:taxon-name-part taxon-name-part-type="genus" reg="Inosperma">Inosperma</tp:taxon-name-part></tp:taxon-name></italic> in Old World Tropical clade 2</p></tp:treatment-sec><tp:treatment-sec sec-type="material" id="SECID0ETDBI"><title>Type.</title><p><bold><italic>Holotype</italic>.</bold> Benin, Borgou Province, N’dali Region: <named-content xmlns:xlink="http://www.w3.org/1999/xlink" content-type="dwc:verbatimCoordinates" xlink:type="simple"><named-content content-type="geo-json" specific-use="{&#34;type&#34;:&#34;Point&#34;,&#34;coordinates&#34;:[2.332167,9.762167]}" id="NCID0EBEBI" xlink:type="simple">09°45.73'N, 2°19.93'E</named-content></named-content>, on soil in Woodland dominated by <italic><tp:taxon-name><tp:taxon-name-part taxon-name-part-type="genus" reg="Isoberlina">Isoberlina</tp:taxon-name-part> <tp:taxon-name-part taxon-name-part-type="species" reg="doka">doka</tp:taxon-name-part></tp:taxon-name></italic> and <italic><tp:taxon-name><tp:taxon-name-part taxon-name-part-type="genus" reg="Inosperma">I.</tp:taxon-name-part> <tp:taxon-name-part taxon-name-part-type="species" reg="tomentosa">tomentosa</tp:taxon-name-part></tp:taxon-name></italic>, 8 July 2013, leg. Martin Ryberg, Voucher (MR00357), GenBank accession: <abbrev xmlns:xlink="http://www.w3.org/1999/xlink" xlink:title="internal transcribed spacer" id="ABBRID0E3EBI" xlink:type="simple">ITS</abbrev> (<ext-link xmlns:xlink="http://www.w3.org/1999/xlink" ext-link-type="gen" xlink:href="MN096190" xlink:type="simple">MN096190</ext-link>); LSU (<ext-link xmlns:xlink="http://www.w3.org/1999/xlink" ext-link-type="gen" xlink:href="MN097882" xlink:type="simple">MN097882</ext-link>) and <abbrev xmlns:xlink="http://www.w3.org/1999/xlink" xlink:title="DNA-directed RNA polymerase II subunit" id="ABBRID0EKFBI" xlink:type="simple">RPB2</abbrev> (<ext-link xmlns:xlink="http://www.w3.org/1999/xlink" ext-link-type="gen" xlink:href="MN200775" xlink:type="simple">MN200775</ext-link>).</p></tp:treatment-sec><tp:treatment-sec sec-type="description" id="SECID0ETFBI"><title>Description.</title><p>Pileus 13–18 mm diam., undulating plane, fibrillose, margin rimose, orange-brown to somewhat cinnamon, greyish-white (8E5), splitting at edge. Lamellae 2–2.5 mm deep, moderately close, narrowly attached, pale grey brown (9B5) to dark brown (9D5), sinuate. Stipe 10–22 × 2–2.5 mm, central, equal, marginate bulb, white to pinkish-buff (7A2), velar remnants. Odour and taste not distinctive. Basidiospores (7.1) 8–12.1 (14) × (4) 4.2–6.7(7) μm, avl × avw = 9.6 × 5.4 μm, Q = (1.3) 1.2–2.3(2.6), avQ = 1.8, smooth, elongate, thick-walled. Basidia (25) 28–40 × 6–12 μm, tetrasporic. Cheilocystidia 20–25 × 10–12 μm, clavate, thin-walled hyaline. Pleurocystidia absent. Pileipellis a cutis, thin-walled hyphae, 3–12 μm diam., cylindrical. Stipitipellis a cutis with subparallel hyphae 3–15 μm diam., septate, filamentous, subhymenium of compact hyphae, any reaction of pileus surface in <abbrev xmlns:xlink="http://www.w3.org/1999/xlink" xlink:title="potassium hydroxide" id="ABBRID0EZFBI" xlink:type="simple">KOH</abbrev> not observed. Caulocystidia 25–60 × 7–20 μm, ovoid to obovoid, sometimes utriform, observed on the upper third of the stipe.</p></tp:treatment-sec><tp:treatment-sec sec-type="distribution" id="SECID0E4FBI"><title>Distribution.</title><p>Currently known from Benin and Zambia.</p></tp:treatment-sec><tp:treatment-sec sec-type="ecology" id="SECID0ECGBI"><title>Ecology.</title><p>Scattered in Woodland dominated by <italic><tp:taxon-name><tp:taxon-name-part taxon-name-part-type="genus" reg="Isoberlinia">Isoberlinia</tp:taxon-name-part> <tp:taxon-name-part taxon-name-part-type="species" reg="doka">doka</tp:taxon-name-part></tp:taxon-name></italic> and <italic><tp:taxon-name><tp:taxon-name-part taxon-name-part-type="genus" reg="Inosperma">I.</tp:taxon-name-part> <tp:taxon-name-part taxon-name-part-type="species" reg="tomentosa">tomentosa</tp:taxon-name-part></tp:taxon-name></italic>.</p></tp:treatment-sec><tp:treatment-sec sec-type="etymology" id="SECID0E5GBI"><title>Etymology.</title><p><italic><tp:taxon-name><tp:taxon-name-part taxon-name-part-type="genus" reg="Inosperma"/><tp:taxon-name-part taxon-name-part-type="species" reg="bulbomarginatum">bulbomarginatum</tp:taxon-name-part></tp:taxon-name></italic> referring to the presence of a marginate bulb at the base of the stipe.</p></tp:treatment-sec><tp:treatment-sec sec-type="material" id="SECID0EOHBI"><title>Additional specimens examined.</title><p>Benin, Collines Province, Kilibo Region: <named-content xmlns:xlink="http://www.w3.org/1999/xlink" content-type="dwc:verbatimCoordinates" xlink:type="simple"><named-content content-type="geo-json" specific-use="{&#34;type&#34;:&#34;Point&#34;,&#34;coordinates&#34;:[2.673667,8.545667]}" id="NCID0EXHBI" xlink:type="simple">8°32.74'N, 2°40.42'E</named-content></named-content>, on soil in Woodland dominated by <italic><tp:taxon-name><tp:taxon-name-part taxon-name-part-type="genus" reg="Isoberlina">Isoberlina</tp:taxon-name-part> <tp:taxon-name-part taxon-name-part-type="species" reg="doka">doka</tp:taxon-name-part></tp:taxon-name></italic>, 22 June 2017 in the Forest Reserve of Toui-Kilibo, leg. Aïgnon HL., Voucher (HLA0389) GenBank accession: <abbrev xmlns:xlink="http://www.w3.org/1999/xlink" xlink:title="internal transcribed spacer" id="ABBRID0EHIBI" xlink:type="simple">ITS</abbrev> (<ext-link xmlns:xlink="http://www.w3.org/1999/xlink" ext-link-type="gen" xlink:href="MT534302" xlink:type="simple">MT534302</ext-link>). Benin, Tchaorou, Borgou Prov, Okpara Forest: <named-content xmlns:xlink="http://www.w3.org/1999/xlink" content-type="dwc:verbatimCoordinates" xlink:type="simple"><named-content content-type="geo-json" specific-use="{&#34;type&#34;:&#34;Point&#34;,&#34;coordinates&#34;:[2.723000,9.254667]}" id="NCID0ETIBI" xlink:type="simple">9°15.28'N, 2°43.38'E</named-content></named-content>, on soil in Woodland dominated by <italic><tp:taxon-name><tp:taxon-name-part taxon-name-part-type="genus" reg="Isoberlina">Isoberlina</tp:taxon-name-part> <tp:taxon-name-part taxon-name-part-type="species" reg="doka">doka</tp:taxon-name-part></tp:taxon-name></italic>, 13 June 2017, leg. Aïgnon HL., Voucher (HLA0373) GenBank accession: <abbrev xmlns:xlink="http://www.w3.org/1999/xlink" xlink:title="internal transcribed spacer" id="ABBRID0EDJBI" xlink:type="simple">ITS</abbrev> (<ext-link xmlns:xlink="http://www.w3.org/1999/xlink" ext-link-type="gen" xlink:href="MT534301" xlink:type="simple">MT534301</ext-link>). Benin, Alibori Borgou Prov, Alibori Superieur Forest Reserve: <named-content xmlns:xlink="http://www.w3.org/1999/xlink" content-type="dwc:verbatimCoordinates" xlink:type="simple"><named-content content-type="geo-json" specific-use="{&#34;type&#34;:&#34;Point&#34;,&#34;coordinates&#34;:[2.085833,10.396000]}" id="NCID0EPJBI" xlink:type="simple">10°23.76'N, 2°5.15'E</named-content></named-content> on soil in Woodland dominated by <italic><tp:taxon-name><tp:taxon-name-part taxon-name-part-type="genus" reg="Isoberlina">Isoberlina</tp:taxon-name-part> <tp:taxon-name-part taxon-name-part-type="species" reg="doka">doka</tp:taxon-name-part></tp:taxon-name></italic>, 11 July 2017, in Forest Reserve of Alibori Supérieur leg. Aïgnon HL., Voucher (HLA0417), GenBank accession: <abbrev xmlns:xlink="http://www.w3.org/1999/xlink" xlink:title="internal transcribed spacer" id="ABBRID0E6JBI" xlink:type="simple">ITS</abbrev> (<ext-link xmlns:xlink="http://www.w3.org/1999/xlink" ext-link-type="gen" xlink:href="MT534300" xlink:type="simple">MT534300</ext-link>) and LSU (<ext-link xmlns:xlink="http://www.w3.org/1999/xlink" ext-link-type="gen" xlink:href="MT560734" xlink:type="simple">MT560734</ext-link>).</p></tp:treatment-sec><tp:treatment-sec sec-type="notes" id="SECID0ENKBI"><title>Notes.</title><p><italic><tp:taxon-name><tp:taxon-name-part taxon-name-part-type="genus" reg="Inosperma">Inosperma</tp:taxon-name-part> <tp:taxon-name-part taxon-name-part-type="species" reg="bulbomarginatum">bulbomarginatum</tp:taxon-name-part></tp:taxon-name></italic> is similar to <italic><tp:taxon-name><tp:taxon-name-part taxon-name-part-type="genus" reg="Inosperma">Inosperma</tp:taxon-name-part> <tp:taxon-name-part taxon-name-part-type="species" reg="cervicolor">cervicolor</tp:taxon-name-part></tp:taxon-name></italic> (Pers.) Matheny &amp; Esteve-Rav., by its orange-brown pileus, but differs from it by the smaller size of the basidiomata and basidiospores, as well as its ecological association with <tp:taxon-name><tp:taxon-name-part taxon-name-part-type="family">Fabaceae</tp:taxon-name-part></tp:taxon-name> Lindley and/or <tp:taxon-name><tp:taxon-name-part taxon-name-part-type="family">Phyllanthaceae</tp:taxon-name-part></tp:taxon-name> Martynov and extensive distribution in Tropical Africa. <italic><tp:taxon-name><tp:taxon-name-part taxon-name-part-type="genus" reg="Inosperma">I.</tp:taxon-name-part> <tp:taxon-name-part taxon-name-part-type="species" reg="cervicolor">cervicolor</tp:taxon-name-part></tp:taxon-name></italic> is associated with <tp:taxon-name><tp:taxon-name-part taxon-name-part-type="family">Pinaceae</tp:taxon-name-part></tp:taxon-name> Spreng. ex F. Rudolphi and distributed in Europe and North America.</p></tp:treatment-sec><tp:treatment-sec><!--Section generated to contain objects referenced in tp:taxon-treatment.--><fig id="F2" position="float" orientation="portrait"><object-id xmlns:xlink="http://www.w3.org/1999/xlink" content-type="doi" xlink:type="simple">10.3897/mycokeys.77.60084.figure2</object-id><object-id xmlns:xlink="http://www.w3.org/1999/xlink" content-type="arpha" xlink:type="simple">4683E7BD-C15D-51BB-8619-E63E1F6CA615</object-id><label>Figure 2.</label><caption><p>Macromorphology of: <bold>A</bold><italic><tp:taxon-name><tp:taxon-name-part taxon-name-part-type="genus" reg="Inosperma">Inosperma</tp:taxon-name-part> <tp:taxon-name-part taxon-name-part-type="species" reg="africanum">africanum</tp:taxon-name-part></tp:taxon-name></italic> (HLA0383) <bold>B</bold><italic><tp:taxon-name><tp:taxon-name-part taxon-name-part-type="genus" reg="Inosperma">Inosperma</tp:taxon-name-part> <tp:taxon-name-part taxon-name-part-type="species" reg="bulbomarginatum">bulbomarginatum</tp:taxon-name-part></tp:taxon-name></italic> (MR00357) <bold>C, D</bold><italic><tp:taxon-name><tp:taxon-name-part taxon-name-part-type="genus" reg="Inosperma">Inosperma</tp:taxon-name-part> <tp:taxon-name-part taxon-name-part-type="species" reg="flavobrunneum">flavobrunneum</tp:taxon-name-part></tp:taxon-name></italic> (HLA0367). Scale bar: 1 cm.</p></caption><graphic xmlns:xlink="http://www.w3.org/1999/xlink" xlink:href="mycokeys-77-097-g002.jpg" position="float" orientation="portrait" xlink:type="simple" id="oo_502364.jpg"><uri content-type="original_file" xlink:type="simple">https://binary.pensoft.net/fig/502364</uri></graphic></fig><fig id="F4" position="float" orientation="portrait"><object-id xmlns:xlink="http://www.w3.org/1999/xlink" content-type="doi" xlink:type="simple">10.3897/mycokeys.77.60084.figure4</object-id><object-id xmlns:xlink="http://www.w3.org/1999/xlink" content-type="arpha" xlink:type="simple">6472DC61-CC6C-5393-B122-B59A44BC7812</object-id><label>Figure 4.</label><caption><p>Microscopic structures of <italic><tp:taxon-name><tp:taxon-name-part taxon-name-part-type="genus" reg="Inosperma">Inosperma</tp:taxon-name-part> <tp:taxon-name-part taxon-name-part-type="species" reg="bulbomarginatum">bulbomarginatum</tp:taxon-name-part></tp:taxon-name></italic> (MR00357) <bold>A</bold> basidiospores <bold>B</bold> basidia <bold>C</bold> cheilocystidia <bold>D</bold> caulocystidia <bold>E</bold> pileipellis <bold>F</bold> stipitipellis. Scale bars: 3 μm (<bold>A</bold>); 5 μm (<bold>B</bold>); 10 μm (<bold>C–F</bold>).</p></caption><graphic xmlns:xlink="http://www.w3.org/1999/xlink" xlink:href="mycokeys-77-097-g004.jpg" position="float" orientation="portrait" xlink:type="simple" id="oo_502366.jpg"><uri content-type="original_file" xlink:type="simple">https://binary.pensoft.net/fig/502366</uri></graphic></fig></tp:treatment-sec></tp:taxon-treatment>
