# Supplementary material for: Three new species of Inosperma (Agaricales, Inocybaceae) from Tropical Africa
Source: MycoKeys. 2021 Jan 28;77:97–116. doi: 10.3897/mycokeys.77.60084 (PMC7862217; doi:10.3897/mycokeys.77.60084)
Supplement: XML Treatment for Inosperma flavobrunneum [file mycokeys.77.60084-treatment3.xml]

<!DOCTYPE tp:taxon-treatment
  PUBLIC "-//TaxonX//DTD Taxonomic Treatment Publishing DTD v0 20100105//EN" "tax-treatment-NSO.dtd">
<tp:taxon-treatment xmlns:tp="http://www.plazi.org/taxpub"><tp:treatment-meta><kwd-group><label>Taxon classification</label><kwd><named-content xmlns:xlink="http://www.w3.org/1999/xlink" content-type="kingdom">Fungi</named-content></kwd><kwd><named-content xmlns:xlink="http://www.w3.org/1999/xlink" content-type="order">Agaricales</named-content></kwd><kwd><named-content xmlns:xlink="http://www.w3.org/1999/xlink" content-type="family">Inocybaceae</named-content></kwd></kwd-group><mixed-citation publication-type="journal"><person-group><name><surname>Aïgnon</surname><given-names>Hyppolite L.</given-names></name><name><surname>Jabeen</surname><given-names>Sana</given-names></name><name><surname>Naseer</surname><given-names>Arooj</given-names></name><name><surname>Yorou</surname><given-names>Nourou S.</given-names></name><name><surname>Ryberg</surname><given-names>Martin</given-names></name></person-group><article-title>Three new species of <italic><tp:taxon-name><tp:taxon-name-part taxon-name-part-type="genus" reg="Inosperma">Inosperma</tp:taxon-name-part></tp:taxon-name></italic> (<tp:taxon-name><tp:taxon-name-part taxon-name-part-type="genus" reg="Agaricales">Agaricales</tp:taxon-name-part></tp:taxon-name>, <tp:taxon-name><tp:taxon-name-part taxon-name-part-type="genus" reg="Inocybaceae">Inocybaceae</tp:taxon-name-part></tp:taxon-name>) from Tropical Africa</article-title><source>MycoKeys</source><day>28</day><month>1</month><year>2021</year><volume>77</volume><fpage>97</fpage><lpage>116</lpage><pub-id pub-id-type="doi">10.3897/mycokeys.77.60084</pub-id></mixed-citation></tp:treatment-meta><tp:nomenclature><label>3.</label><tp:taxon-name><object-id xmlns:xlink="http://www.w3.org/1999/xlink" content-type="arpha" xlink:type="simple">806A46FA-E3C0-5D93-9125-B5DA4D1B748A</object-id>
              <tp:taxon-name-part taxon-name-part-type="genus" reg="Inosperma">Inosperma</tp:taxon-name-part>
              <tp:taxon-name-part taxon-name-part-type="species" reg="flavobrunneum">flavobrunneum</tp:taxon-name-part>
              <object-id xmlns:xlink="http://www.w3.org/1999/xlink" content-type="mycobank" xlink:type="simple">836197</object-id>
            </tp:taxon-name><tp:taxon-authority>Aïgnon, Yorou &amp; Ryberg</tp:taxon-authority><tp:taxon-status xmlns:xlink="http://www.w3.org/1999/xlink" xlink:type="simple">sp. nov.</tp:taxon-status><xref ref-type="fig" rid="F2">Figs 2c, d</xref><xref ref-type="fig" rid="F5">, 5</xref></tp:nomenclature><tp:treatment-sec sec-type="diagnosis" id="SECID0EVNBI"><title>Diagnosis.</title><p>Characterised by yellow to orange-brown pileus, 7–12 × 4–7 μm smooth, thick-walled, ellipsoid basidiospores with cheilocystidia measuring 23–41 × 7–10 μm, clavate, thin-walled.</p></tp:treatment-sec><tp:treatment-sec sec-type="material" id="SECID0E1NBI"><title>Type.</title><p><bold><italic>Holotype</italic>.</bold> Benin, Borgou Province, Tchaorou, Okpara Forest: <named-content xmlns:xlink="http://www.w3.org/1999/xlink" content-type="dwc:verbatimCoordinates" xlink:type="simple"><named-content content-type="geo-json" specific-use="{&#34;type&#34;:&#34;Point&#34;,&#34;coordinates&#34;:[2.717500,9.252167]}" id="NCID0EIOBI" xlink:type="simple">9°15.13'N, 2°43.05'E</named-content></named-content> on soil in Woodland dominated by <italic><tp:taxon-name><tp:taxon-name-part taxon-name-part-type="genus" reg="Isoberlina">Isoberlina</tp:taxon-name-part> <tp:taxon-name-part taxon-name-part-type="species" reg="doka">doka</tp:taxon-name-part></tp:taxon-name></italic> 12 June 2017, leg. AIGNON L.H, Voucher (HLA0367), GenBank accession: <abbrev xmlns:xlink="http://www.w3.org/1999/xlink" xlink:title="internal transcribed spacer" id="ABBRID0EYOBI" xlink:type="simple">ITS</abbrev> (<ext-link xmlns:xlink="http://www.w3.org/1999/xlink" ext-link-type="gen" xlink:href="MN096199" xlink:type="simple">MN096199</ext-link>); LSU (<ext-link xmlns:xlink="http://www.w3.org/1999/xlink" ext-link-type="gen" xlink:href="MT536754" xlink:type="simple">MT536754</ext-link>).</p></tp:treatment-sec><tp:treatment-sec sec-type="description" id="SECID0EGPBI"><title>Description.</title><p>Pileus 28–38 mm diam., umbonate, yellow (5A3) to orange brown (5C5), dark brown in middle, convex when young, plane at maturity, hard, surface rimose, dry. Lamellae emarginated, adnexed and decurrent, yellow brown (5B5). Stipe 27–39 × 5–6 mm, central, cylindrical, uniform; white, equal, solid, hard, base slightly swollen to bulbous, pruinose at the apex. Basidiospores (7.1) 9.2–11.2 (12) × (4.1) 5.7–7 (7.2) μm, avl × avw = 9.2 × 5.7 μm, Q = (1.2) 1.6–2.1 (2.5), avQ = 1.6, smooth, ellipsoid. Basidia 24–40 × 6–14 μm, clavate, 2–4 spored. Cheilocystidia 23–41 × 7–10 μm, clavate, thin walled. Pleurocystidia absent. Pileipellis a cutis thin-walled hyphae 4–16 μm diam., subparallel, compact hyphae, negative reaction of pileus surface in <abbrev xmlns:xlink="http://www.w3.org/1999/xlink" xlink:title="potassium hydroxide" id="ABBRID0EMPBI" xlink:type="simple">KOH</abbrev>. Stipitipellis a cutis hyphae 5–10 μm diam., septate, filamentous, thick, subparallel, compact. Caulocystidia 23–52 × 9–10 μm, utriform, rare, observed on the upper third of the stipe.</p></tp:treatment-sec><tp:treatment-sec sec-type="distribution" id="SECID0EQPBI"><title>Distribution.</title><p>Currently known only from Benin in Soudano-Guinean zone.</p></tp:treatment-sec><tp:treatment-sec sec-type="ecology" id="SECID0EVPBI"><title>Ecology.</title><p>Gregarious under Woodland dominated by <italic><tp:taxon-name><tp:taxon-name-part taxon-name-part-type="genus" reg="Isoberlinia">Isoberlinia</tp:taxon-name-part> <tp:taxon-name-part taxon-name-part-type="species" reg="doka">doka</tp:taxon-name-part></tp:taxon-name></italic>, <italic><tp:taxon-name><tp:taxon-name-part taxon-name-part-type="genus" reg="Inosperma">I.</tp:taxon-name-part> <tp:taxon-name-part taxon-name-part-type="species" reg="tomentosa">tomentosa</tp:taxon-name-part></tp:taxon-name> and Monotes kerstingii</italic> Gilg.</p></tp:treatment-sec><tp:treatment-sec sec-type="etymology" id="SECID0ESQBI"><title>Etymology.</title><p><italic><tp:taxon-name><tp:taxon-name-part taxon-name-part-type="genus" reg="Inosperma"/><tp:taxon-name-part taxon-name-part-type="species" reg="flavobrunneum">flavobrunneum</tp:taxon-name-part></tp:taxon-name></italic> referring to yellow to dark brown pileus.</p></tp:treatment-sec><tp:treatment-sec sec-type="material" id="SECID0ECRBI"><title>Additional specimens examined.</title><p>Benin, Tchaorou, Borgou Province, Okpara Forest: <named-content xmlns:xlink="http://www.w3.org/1999/xlink" content-type="dwc:verbatimCoordinates" xlink:type="simple"><named-content content-type="geo-json" specific-use="{&#34;type&#34;:&#34;Point&#34;,&#34;coordinates&#34;:[2.723333,9.254500]}" id="NCID0ELRBI" xlink:type="simple">9°15.27'N, 2°43.40'E</named-content></named-content> on soil in Woodland dominated by <italic><tp:taxon-name><tp:taxon-name-part taxon-name-part-type="genus" reg="Isoberlina">Isoberlina</tp:taxon-name-part> <tp:taxon-name-part taxon-name-part-type="species" reg="doka">doka</tp:taxon-name-part></tp:taxon-name></italic>, <italic><tp:taxon-name><tp:taxon-name-part taxon-name-part-type="genus" reg="Inosperma">I.</tp:taxon-name-part> <tp:taxon-name-part taxon-name-part-type="species" reg="tomentosa">tomentosa</tp:taxon-name-part></tp:taxon-name></italic> 13 June 2017, leg. AIGNON L.H, HLA0372, GenBank accession: <abbrev xmlns:xlink="http://www.w3.org/1999/xlink" xlink:title="internal transcribed spacer" id="ABBRID0EGSBI" xlink:type="simple">ITS</abbrev> (<ext-link xmlns:xlink="http://www.w3.org/1999/xlink" ext-link-type="gen" xlink:href="MT534290" xlink:type="simple">MT534290</ext-link>); LSU (<ext-link xmlns:xlink="http://www.w3.org/1999/xlink" ext-link-type="gen" xlink:href="MT536756" xlink:type="simple">MT536756</ext-link>).</p></tp:treatment-sec><tp:treatment-sec sec-type="notes" id="SECID0EUSBI"><title>Notes.</title><p>In the phylogenetic tree (Figure <xref ref-type="fig" rid="F1">1</xref>), <italic><tp:taxon-name><tp:taxon-name-part taxon-name-part-type="genus" reg="Inosperma">Inosperma</tp:taxon-name-part> <tp:taxon-name-part taxon-name-part-type="species" reg="flavobrunneum">flavobrunneum</tp:taxon-name-part></tp:taxon-name></italic> is a sister of <italic><tp:taxon-name><tp:taxon-name-part taxon-name-part-type="genus" reg="Inosperma">Inosperma</tp:taxon-name-part></tp:taxon-name></italic> sp. PC96013, an undescribed species from Zambia in Miombo woodland. Morphologically, <italic><tp:taxon-name><tp:taxon-name-part taxon-name-part-type="genus" reg="Inosperma">I.</tp:taxon-name-part> <tp:taxon-name-part taxon-name-part-type="species" reg="flavobrunneum">flavobrunneum</tp:taxon-name-part></tp:taxon-name></italic> is similar to <italic><tp:taxon-name><tp:taxon-name-part taxon-name-part-type="genus" reg="Inosperma">I.</tp:taxon-name-part> <tp:taxon-name-part taxon-name-part-type="species" reg="lanatodiscum">lanatodiscum</tp:taxon-name-part></tp:taxon-name></italic> by its yellow to orange-brown pileus, but differs from it by the smaller size of the basidiomata, larger basidiospores, ecological association with <tp:taxon-name><tp:taxon-name-part taxon-name-part-type="family">Fabaceae</tp:taxon-name-part></tp:taxon-name> / <tp:taxon-name><tp:taxon-name-part taxon-name-part-type="family">Dipterocarpaceae</tp:taxon-name-part></tp:taxon-name> Blume and distribution in West Africa. <italic><tp:taxon-name><tp:taxon-name-part taxon-name-part-type="genus" reg="Inosperma">I.</tp:taxon-name-part> <tp:taxon-name-part taxon-name-part-type="species" reg="lanatodiscum">lanatodiscum</tp:taxon-name-part></tp:taxon-name></italic> is associated with a variety of hardwoods and conifers and is widely distributed from Europe to North and Central America (<xref ref-type="bibr" rid="B16">Kropp et al. 2013</xref>). The other related taxa are all African taxa not yet described, such as <italic><tp:taxon-name><tp:taxon-name-part taxon-name-part-type="genus" reg="Inosperma">Inosperma</tp:taxon-name-part></tp:taxon-name></italic> sp. BB3233 from Zambia and the Democratic Republic of Congo, as well as <italic><tp:taxon-name><tp:taxon-name-part taxon-name-part-type="genus" reg="Inosperma">Inosperma</tp:taxon-name-part></tp:taxon-name></italic> sp. G1842 distributed in south-eastern Africa, while <italic><tp:taxon-name><tp:taxon-name-part taxon-name-part-type="genus" reg="Inosperma">I.</tp:taxon-name-part> <tp:taxon-name-part taxon-name-part-type="species" reg="flavobrunneum">flavobrunneum</tp:taxon-name-part></tp:taxon-name></italic> is distributed in West Africa.</p><fig id="F1" position="float" orientation="portrait"><object-id xmlns:xlink="http://www.w3.org/1999/xlink" content-type="doi" xlink:type="simple">10.3897/mycokeys.77.60084.figure1</object-id><object-id xmlns:xlink="http://www.w3.org/1999/xlink" content-type="arpha" xlink:type="simple">CC21A9C5-AB3B-5D05-9B02-80003E958E9A</object-id><label>Figure 1.</label><caption><p><abbrev xmlns:xlink="http://www.w3.org/1999/xlink" xlink:title="Maximum Likelihood" id="ABBRID0EAWBI" xlink:type="simple">ML</abbrev> tree of <abbrev xmlns:xlink="http://www.w3.org/1999/xlink" xlink:title="nuclear large subunit ribosomal RNA" id="ABBRID0EEWBI" xlink:type="simple">28S</abbrev> and <abbrev xmlns:xlink="http://www.w3.org/1999/xlink" xlink:title="DNA-directed RNA polymerase II subunit" id="ABBRID0EIWBI" xlink:type="simple">RPB2</abbrev> sequences showing the placement of <italic><tp:taxon-name><tp:taxon-name-part taxon-name-part-type="genus" reg="Inosperma">Inosperma</tp:taxon-name-part> <tp:taxon-name-part taxon-name-part-type="species" reg="africanum">africanum</tp:taxon-name-part></tp:taxon-name></italic>, <italic><tp:taxon-name><tp:taxon-name-part taxon-name-part-type="genus" reg="Inosperma">I.</tp:taxon-name-part> <tp:taxon-name-part taxon-name-part-type="species" reg="bulbomarginatum">bulbomarginatum</tp:taxon-name-part></tp:taxon-name></italic> and <italic><tp:taxon-name><tp:taxon-name-part taxon-name-part-type="genus" reg="Inosperma">I.</tp:taxon-name-part> <tp:taxon-name-part taxon-name-part-type="species" reg="flavobrunneum">flavobrunneum</tp:taxon-name-part></tp:taxon-name></italic>. Values above or below branches indicate bootstrap proportions <abbrev xmlns:xlink="http://www.w3.org/1999/xlink" xlink:title="Shimodaira-Hasegawa" id="ABBRID0ENXBI" xlink:type="simple">SH</abbrev>-<abbrev xmlns:xlink="http://www.w3.org/1999/xlink" xlink:title="approximate likelihood ratio test" id="ABBRID0ERXBI" xlink:type="simple">aLRT</abbrev> support ≥ 80% / ultrafast bootstrap support ≥ 95% / Bayesian posterior probabilities &gt; 0.95 as shown. Origin of species is given after the name of each taxon. The new species are in red.</p></caption><graphic xmlns:xlink="http://www.w3.org/1999/xlink" xlink:href="mycokeys-77-097-g001.jpg" position="float" orientation="portrait" xlink:type="simple" id="oo_502363.jpg"><uri content-type="original_file" xlink:type="simple">https://binary.pensoft.net/fig/502363</uri></graphic></fig><fig id="F2" position="float" orientation="portrait"><object-id xmlns:xlink="http://www.w3.org/1999/xlink" content-type="doi" xlink:type="simple">10.3897/mycokeys.77.60084.figure2</object-id><object-id xmlns:xlink="http://www.w3.org/1999/xlink" content-type="arpha" xlink:type="simple">4683E7BD-C15D-51BB-8619-E63E1F6CA615</object-id><label>Figure 2.</label><caption><p>Macromorphology of: <bold>A</bold><italic><tp:taxon-name><tp:taxon-name-part taxon-name-part-type="genus" reg="Inosperma">Inosperma</tp:taxon-name-part> <tp:taxon-name-part taxon-name-part-type="species" reg="africanum">africanum</tp:taxon-name-part></tp:taxon-name></italic> (HLA0383) <bold>B</bold><italic><tp:taxon-name><tp:taxon-name-part taxon-name-part-type="genus" reg="Inosperma">Inosperma</tp:taxon-name-part> <tp:taxon-name-part taxon-name-part-type="species" reg="bulbomarginatum">bulbomarginatum</tp:taxon-name-part></tp:taxon-name></italic> (MR00357) <bold>C, D</bold><italic><tp:taxon-name><tp:taxon-name-part taxon-name-part-type="genus" reg="Inosperma">Inosperma</tp:taxon-name-part> <tp:taxon-name-part taxon-name-part-type="species" reg="flavobrunneum">flavobrunneum</tp:taxon-name-part></tp:taxon-name></italic> (HLA0367). Scale bar: 1 cm.</p></caption><graphic xmlns:xlink="http://www.w3.org/1999/xlink" xlink:href="mycokeys-77-097-g002.jpg" position="float" orientation="portrait" xlink:type="simple" id="oo_502364.jpg"><uri content-type="original_file" xlink:type="simple">https://binary.pensoft.net/fig/502364</uri></graphic></fig><fig id="F3" position="float" orientation="portrait"><object-id xmlns:xlink="http://www.w3.org/1999/xlink" content-type="doi" xlink:type="simple">10.3897/mycokeys.77.60084.figure3</object-id><object-id xmlns:xlink="http://www.w3.org/1999/xlink" content-type="arpha" xlink:type="simple">78C94847-AC61-5BB8-B11B-A0F42E7B9795</object-id><label>Figure 3.</label><caption><p>Microscopic structures of <italic><tp:taxon-name><tp:taxon-name-part taxon-name-part-type="genus" reg="Inosperma">Inosperma</tp:taxon-name-part> <tp:taxon-name-part taxon-name-part-type="species" reg="africanum">africanum</tp:taxon-name-part></tp:taxon-name></italic> (HLA0383) <bold>A</bold> basidiospores <bold>B</bold> basidia <bold>C</bold> cheilocystidia <bold>D</bold> caulocystidia <bold>E</bold> pileipellis <bold>F</bold> stipitipellis. Scale bars: 3 μm (<bold>A</bold>); 5 μm (<bold>B</bold>); 10 μm (<bold>C–F</bold>).</p></caption><graphic xmlns:xlink="http://www.w3.org/1999/xlink" xlink:href="mycokeys-77-097-g003.jpg" position="float" orientation="portrait" xlink:type="simple" id="oo_502365.jpg"><uri content-type="original_file" xlink:type="simple">https://binary.pensoft.net/fig/502365</uri></graphic></fig><fig id="F4" position="float" orientation="portrait"><object-id xmlns:xlink="http://www.w3.org/1999/xlink" content-type="doi" xlink:type="simple">10.3897/mycokeys.77.60084.figure4</object-id><object-id xmlns:xlink="http://www.w3.org/1999/xlink" content-type="arpha" xlink:type="simple">6472DC61-CC6C-5393-B122-B59A44BC7812</object-id><label>Figure 4.</label><caption><p>Microscopic structures of <italic><tp:taxon-name><tp:taxon-name-part taxon-name-part-type="genus" reg="Inosperma">Inosperma</tp:taxon-name-part> <tp:taxon-name-part taxon-name-part-type="species" reg="bulbomarginatum">bulbomarginatum</tp:taxon-name-part></tp:taxon-name></italic> (MR00357) <bold>A</bold> basidiospores <bold>B</bold> basidia <bold>C</bold> cheilocystidia <bold>D</bold> caulocystidia <bold>E</bold> pileipellis <bold>F</bold> stipitipellis. Scale bars: 3 μm (<bold>A</bold>); 5 μm (<bold>B</bold>); 10 μm (<bold>C–F</bold>).</p></caption><graphic xmlns:xlink="http://www.w3.org/1999/xlink" xlink:href="mycokeys-77-097-g004.jpg" position="float" orientation="portrait" xlink:type="simple" id="oo_502366.jpg"><uri content-type="original_file" xlink:type="simple">https://binary.pensoft.net/fig/502366</uri></graphic></fig><fig id="F5" position="float" orientation="portrait"><object-id xmlns:xlink="http://www.w3.org/1999/xlink" content-type="doi" xlink:type="simple">10.3897/mycokeys.77.60084.figure5</object-id><object-id xmlns:xlink="http://www.w3.org/1999/xlink" content-type="arpha" xlink:type="simple">DB7CEF9A-6D13-5176-BF6C-7DD233E956A7</object-id><label>Figure 5.</label><caption><p>Microscopic structures of <italic><tp:taxon-name><tp:taxon-name-part taxon-name-part-type="genus" reg="Inosperma">Inosperma</tp:taxon-name-part> <tp:taxon-name-part taxon-name-part-type="species" reg="flavobrunneum">flavobrunneum</tp:taxon-name-part></tp:taxon-name></italic> (HLA0367) <bold>A</bold> basidiospores <bold>B</bold> basidia <bold>C</bold> cheilocystidia <bold>D</bold> caulocystidia <bold>E</bold> pileipellis and <bold>F</bold> stipitipellis. Scale bars: 3 μm(<bold>A</bold>); 4 μm (<bold>B</bold>); 10 μm (<bold>C–F</bold>).</p></caption><graphic xmlns:xlink="http://www.w3.org/1999/xlink" xlink:href="mycokeys-77-097-g005.jpg" position="float" orientation="portrait" xlink:type="simple" id="oo_502367.jpg"><uri content-type="original_file" xlink:type="simple">https://binary.pensoft.net/fig/502367</uri></graphic></fig></tp:treatment-sec><ref-list><ref id="B16"><mixed-citation xmlns:xlink="http://www.w3.org/1999/xlink" xlink:type="simple"><person-group><name name-style="western"><surname>Kropp</surname><given-names>BR</given-names></name><name name-style="western"><surname>Matheny</surname><given-names>PB</given-names></name><name name-style="western"><surname>Hutchison</surname><given-names>LJ</given-names></name></person-group> (<year>2013</year>) <article-title><tp:taxon-name><tp:taxon-name-part taxon-name-part-type="genus">Inocybe</tp:taxon-name-part> <tp:taxon-name-part taxon-name-part-type="infraspecific-rank">section</tp:taxon-name-part> <tp:taxon-name-part taxon-name-part-type="section">Rimosae</tp:taxon-name-part></tp:taxon-name> in Utah: phylogenetic affinities and new species.</article-title><source>Mycologia</source><volume>105</volume>: <fpage>728</fpage>–<lpage>747</lpage>.</mixed-citation></ref></ref-list></tp:taxon-treatment>
