# Supplementary material for: Three new species of Inosperma (Agaricales, Inocybaceae) from Tropical Africa
Source: MycoKeys. 2021 Jan 28;77:97–116. doi: 10.3897/mycokeys.77.60084 (PMC7862217; doi:10.3897/mycokeys.77.60084)
Supplement: XML Treatment for Inosperma shawarense [file mycokeys.77.60084-treatment4.xml]

<!DOCTYPE tp:taxon-treatment
  PUBLIC "-//TaxonX//DTD Taxonomic Treatment Publishing DTD v0 20100105//EN" "tax-treatment-NSO.dtd">
<tp:taxon-treatment xmlns:tp="http://www.plazi.org/taxpub"><tp:treatment-meta><kwd-group><label>Taxon classification</label><kwd><named-content xmlns:xlink="http://www.w3.org/1999/xlink" content-type="kingdom">Fungi</named-content></kwd><kwd><named-content xmlns:xlink="http://www.w3.org/1999/xlink" content-type="order">Agaricales</named-content></kwd><kwd><named-content xmlns:xlink="http://www.w3.org/1999/xlink" content-type="family">Inocybaceae</named-content></kwd></kwd-group><mixed-citation publication-type="journal"><person-group><name><surname>Aïgnon</surname><given-names>Hyppolite L.</given-names></name><name><surname>Jabeen</surname><given-names>Sana</given-names></name><name><surname>Naseer</surname><given-names>Arooj</given-names></name><name><surname>Yorou</surname><given-names>Nourou S.</given-names></name><name><surname>Ryberg</surname><given-names>Martin</given-names></name></person-group><article-title>Three new species of <italic><tp:taxon-name><tp:taxon-name-part taxon-name-part-type="genus" reg="Inosperma">Inosperma</tp:taxon-name-part></tp:taxon-name></italic> (<tp:taxon-name><tp:taxon-name-part taxon-name-part-type="genus" reg="Agaricales">Agaricales</tp:taxon-name-part></tp:taxon-name>, <tp:taxon-name><tp:taxon-name-part taxon-name-part-type="genus" reg="Inocybaceae">Inocybaceae</tp:taxon-name-part></tp:taxon-name>) from Tropical Africa</article-title><source>MycoKeys</source><day>28</day><month>1</month><year>2021</year><volume>77</volume><fpage>97</fpage><lpage>116</lpage><pub-id pub-id-type="doi">10.3897/mycokeys.77.60084</pub-id></mixed-citation></tp:treatment-meta><tp:nomenclature><tp:taxon-name><object-id xmlns:xlink="http://www.w3.org/1999/xlink" content-type="arpha" xlink:type="simple">787A402B-F349-5471-ABAE-C1563CBC8ABD</object-id>
              <tp:taxon-name-part taxon-name-part-type="genus" reg="Inosperma">Inosperma</tp:taxon-name-part>
              <tp:taxon-name-part taxon-name-part-type="species" reg="shawarense">shawarense</tp:taxon-name-part>
              <object-id xmlns:xlink="http://www.w3.org/1999/xlink" content-type="mycobank" xlink:type="simple">836296</object-id>
            </tp:taxon-name><tp:taxon-authority>(Naseer &amp; Khalid) Aïgnon &amp; Naseer</tp:taxon-authority><tp:taxon-status xmlns:xlink="http://www.w3.org/1999/xlink" xlink:type="simple">comb. nov.</tp:taxon-status><tp:nomenclature-citation-list><tp:nomenclature-citation><tp:taxon-name>
                  <tp:taxon-name-part taxon-name-part-type="genus" reg="Inocybe">Inocybe</tp:taxon-name-part> <tp:taxon-name-part taxon-name-part-type="species" reg="shawarensis">shawarensis</tp:taxon-name-part></tp:taxon-name><comment>Naseer &amp; Khalid, Mycotaxon 132: 912. 2018. Basionym.</comment></tp:nomenclature-citation></tp:nomenclature-citation-list></tp:nomenclature><tp:treatment-sec sec-type="notes" id="SECID0ESCCI"><title>Notes.</title><p>This species is placed in the old <italic><tp:taxon-name><tp:taxon-name-part taxon-name-part-type="genus" reg="Inosperma">Inosperma</tp:taxon-name-part></tp:taxon-name></italic> clade which became the genus <italic><tp:taxon-name><tp:taxon-name-part taxon-name-part-type="genus" reg="Inosperma">Inosperma</tp:taxon-name-part></tp:taxon-name></italic>, but the combination is not made in the study of <xref ref-type="bibr" rid="B24">Matheny et al. (2020)</xref>. The new combination is based on molecular phylogenetic data and sequencing the type of <italic><tp:taxon-name><tp:taxon-name-part taxon-name-part-type="genus" reg="Inocybe">Inocybe</tp:taxon-name-part> <tp:taxon-name-part taxon-name-part-type="species" reg="shawarensis">shawarensis</tp:taxon-name-part></tp:taxon-name></italic> (<xref ref-type="bibr" rid="B29">Naseer et al. 2018</xref>).</p></tp:treatment-sec><ref-list><ref id="B24"><mixed-citation xmlns:xlink="http://www.w3.org/1999/xlink" xlink:type="simple"><person-group><name name-style="western"><surname>Matheny</surname><given-names>PB</given-names></name><name name-style="western"><surname>Hobbs</surname><given-names>AM</given-names></name><name name-style="western"><surname>Esteve-Raventós</surname><given-names>F</given-names></name></person-group> (<year>2020</year>) <article-title>Genera of <tp:taxon-name><tp:taxon-name-part taxon-name-part-type="genus">Inocybaceae</tp:taxon-name-part></tp:taxon-name>: New skin for the old ceremony.</article-title><source>Mycologia</source><volume>112</volume>: <fpage>83</fpage>–<lpage>120</lpage>. <ext-link xlink:type="simple" ext-link-type="doi" xlink:href="10.1080/00275514.2019.1668906">https://doi.org/10.1080/00275514.2019.1668906</ext-link></mixed-citation></ref><ref id="B29"><mixed-citation xmlns:xlink="http://www.w3.org/1999/xlink" xlink:type="simple"><person-group><name name-style="western"><surname>Naseer</surname><given-names>A</given-names></name><name name-style="western"><surname>Khalid</surname><given-names>AN</given-names></name><name name-style="western"><surname>Smith</surname><given-names>ME</given-names></name></person-group> (<year>2018</year>) <article-title><italic><tp:taxon-name><tp:taxon-name-part taxon-name-part-type="genus">Inocybe</tp:taxon-name-part> <tp:taxon-name-part taxon-name-part-type="species">shawarensis</tp:taxon-name-part></tp:taxon-name></italic> sp. nov. in the <italic><tp:taxon-name><tp:taxon-name-part taxon-name-part-type="genus">Inosperma</tp:taxon-name-part></tp:taxon-name></italic> clade from Pakistan.</article-title><source>Mycotaxon</source><volume>132</volume>: <fpage>909</fpage>–<lpage>918</lpage>. <ext-link xlink:type="simple" ext-link-type="doi" xlink:href="10.5248/132.909">https://doi.org/10.5248/132.909</ext-link></mixed-citation></ref></ref-list></tp:taxon-treatment>
