# Supplementary material for: Three new species of Inosperma (Agaricales, Inocybaceae) from Tropical Africa
Source: MycoKeys. 2021 Jan 28;77:97–116. doi: 10.3897/mycokeys.77.60084 (PMC7862217; doi:10.3897/mycokeys.77.60084)
Supplement: Supplementary material 1 — Partition for phylogeny analysis [file mycokeys-77-097-s001.nex]

#nexus
begin sets;
  charset 28S = 1-1547;
  charset RPB2_1 = 1548-2238\3 2292-2319\3;
  charset RPB2_2 = 1549-2238\3 2293-2319\3;
  charset RPB2_3 = 1550-2238\3 2294-2319\3;
  charset RPB2_intron = 2239-2291;
  charpartition mymodels =
    TIM3+F+I+G4: 28S,
    GTR+F+I+G4: RPB2_1,
    K2P+I+G4: RPB2_2,
    TPM2u+F+I+G4: RPB2_3,
    HKY+F+G4: RPB2_intron;
end;
